# Supplementary material for: Comparative Analysis of Satellite DNA in Dasypyrum Species: Identification of Chromosomal Markers for V and Vb Subgenomes
Source: Plants (Basel). 2025 Dec 15;14(24):3819. doi: 10.3390/plants14243819 (PMC12737168; doi:10.3390/plants14243819)
Supplement: Supplementary file 1 [file plants-14-03819-s001.zip › Table S1.xlsx]

## Sheet: main_sheet
Supplementary Table S1. Repeatome annotation table for D. breviaristatum single RepeatExplorer2 assembly
D. breviaristatum		Repeat	The consensus sequence of cluster’s monomer	The layout of TAREAN graph	proportion, %	Homology to repeat-related sequences in Nucleotide DB	Similarity	Percent of identity to repeat-related sequences (Nucleotide DB)	Homology to oligos and repeats from other works	Percentage of identity to oligos and repeats from published works	Length	References
Paired reads	2000000	Putative satellites (high confidence)
% reads in clusters	78	CL9_337nt	AGCTAAATGACCCTGAAATTGAAAAGCACTACAAATGAACTCTGAAAAGGTTGAAAGTTGGCATGGTATCATCATTTCAC CCACATAGCATGTGCAAAAAAGTAGAGAGGGTTACGGCAAAAACTGGATGCACTTCGTGTACAAAATGGACAATCTCTTT CGAAGTATCAGGGTTTCGGACGAAAACCCGTCTGTTACAAAGGCATTTCATTTTTTTAAACTTATTACAACTCCACACTT TTTGTGCATTCAGTATGCACCATTCAAAGCCACGTCATCAACTTTCAACCCTTTCTGACTTCATTTGCTATTTTTCATGC ATTTACTGATTTTTTTG		1.045	KC290893.1 Triticum aestivum pTa-173 FISH-positive repetitive sequence	megablast	89.32	P720	91.96	199	10.3390/genes10020113 10.3897/CompCytogen.v13i3.36112 https://www.dissercat.com/content/analiz-organizatsii-povtoryayushchikhsya-posledovatelnostei-dnk-v-genomakh-dikorastushchikh-0/read/pdf
						AH014393.2 Hordeum vulgare subsp. vulgare gypsy-like LTR-retrotransposon	megablast	88.06	pAs1-1	94.231	52	10.1139/gen-2019-0176 10.1094/PDIS-10-21-2274-RE
						HQ213961.1 Hordeum vulgare pHv-874 repeat region	megablast	88.50	pAs1-6	94.643	56	10.1139/gen-2016-0095
						HQ213964.1 Hordeum vulgare pHv-1631 repeat region	megablast	88.39	AFA-3	88.889	45	10.1007/s11032-019-1054-8
						ON872687.1 Thinopyrum bessarabicum CL97 satellite sequence	megablast	97.71	pAs1-3	85.714	56	10.1007/s11032-019-1054-8
									pAs1-4	92.857	42	10.1007/s11032-019-1054-8
									oligo-pTa535	86.44	59	10.1139/gen-2020-0147
		CL95_358nt	CCCACCCATGTATGGATACAATAGGGTCTTAGGTCAACTCTCGCAAAGAAACGGTGATAAAAGAAAATACAAAAATCAAC ATAGAGTCTGAATTGATCGAGACTCTCAAAGCAAGTGAGAACAAGCTCCGATTTCATCGTTTTCATAGGCGTTGGAAAGC TATTGGGGAATTGAGCTGATAGGACTTCTAGTTTTTGCGATCTGGAGGATTTTACATACGTGCACACACAGGATCACGTG CGCGGAAAATATCGAGCCCAAAAAGGGCCTGCAGGATTGGAAAAAACGAAAGTTATTGCAATTACAGCTCAAATTTCGAT GAGCCGGCACATCCCTTTGGTGTTTAGGACCCAGGCGC		0.278	MG323511.1 Agropyron cristatum ACRI_TR_CL20 satellite sequence	megablast	90.26	BSCL5-1	88.235	34	10.1007/s11032-019-1054-8
						KT724939.1 Secale cereale retrotransposon TREP3530	megablast	89.74
						FJ904942.1 Secale cereale clone BAC 126/C20 pSc200 tandem repeat region	megablast	89.47
						KM948603.1 Avena sativa pSc200 satellite sequence	megablast	87.80
		CL110_570nt	TGACTTTTCGTTGCGGTCGTTTTGGCAGGTCGTGGAGCTCAAACGGAGTTCGTATGACCAGATTATGGCCGTTTTACTGA CGCAACTCAACTGGATTTCAGCACCGGGGGAACACCATGAGTCCAGCTTCCAAGGTAAGTTGCTCGCGCGGGCCAGCCAA CTTTCCCCACTCGGAACAGCCTATTATTTTCCGTGTATATGAATATAGCGCAAAAGTGCCGGTATGCACATTTTCGTCCA AGAACGAGGCATCTTCTTGCCCAAGCATGCGGGTGGAAGCGGGATGGGTGATGGTGCATGTAAAACTTCATTTTTTGGGG TTTTGGTGCGCCGAAGAGCCTCCTCCTTCTATGCAGACTGACATGTAGGCCTTTTGACGCGCAAATGCAATCATG…		0.185	OL685355.1 Elymus libanoticus StLIB96 satellite sequence	megablast	86.28	CL149	85.714	245	10.3389/fpls.2022.980764
						MW025810.1 Elymus ciliaris StY_107_c microsatellite sequence	megablast	84.13
						OL685353.1 Elymus libanoticus StLIB117 satellite sequence	megablast	83.87
						EU333405.1 Secale cereale pSc250 tandem repeat sequence	dc-megablast	78.41
						ON872679.1 Aegilops crassa CL261 satellite sequence	dc-megablast	70.99
						KT724936.1 Secale cereale retrotransposon TREP231	dc-megablast	79.79
		CL127_863nt	TCGGCCCGTACGGGGTGTGATCGGTCGGATCGCAAAATCCTGCGAGCATGAGTTGCCTGTGAGGGCTTGTCTCCCCCGTA CGGAACCCGCTTCGGCTCCCCGTGGCCTTCACGGGGCCGAAGCCACCATCGCATGCCATTCTACCGGAGCCCGCGGATGC CAGTATAGAGCGTGCTATTGTCCATCATTGCATGGCGCCTCCCCAACAAAAGCAAGAGAAGCCTAGAAAGGTAATAGTCA ATAAATTAGTGGGCCAAGCGAACATGAAAGCAACAGCAAACGTCACGGAGGGAGCGGCCGAGCTTCGGTCGGAGCACTCA CGGAGCCAAGATAGAATCGAAATTGCGAGGGTGGGAGGGGGATGCGGCCTTTGAGCTTTTGCATGAGTAGACGCG…		0.118	MG323514.1 Agropyron cristatum ACRI_TR_CL85 satellite sequence	dc-megablast	71.54
		CL134_568nt	CAGGAGGCTCAAAGCACCCTCAAATTCAGCGTTAAGCAGGACTTTTTGGCCCTGAAAGTCAAAGAACATGATTCGCCGCT GCTTTTCGAACAAGTTTCTGAACCCATTTGCACTTCCTTTTGAATGAAATTCTAGATATTACGTTGATTATAGACATTAG TCACCCCGGTAGAGACAAATGTTGCTTTCTGTACATGCTCTATGATCCGGGAAATCCCATTTGGCCGTAAATTCAAGTAA ATCCAGCGCCTATAAGCCTTATACTCCTTGTTTTCGCCGCGTGGCATGGTGTAACTTATGTGTCTGGCAGCCATGAACCA AAGGGCATTCCTAGCATCAGTCAATATATATGTGCAAACAATATCTCCAGTATTGAGGACACAAAGTTTTAGGGC…		0.084	ON872683.1 Thinopyrum bessarabicum CL157 satellite sequence	megablast	98.48	BSCL158-1	97.368	38	10.1007/s11032-019-1054-8
						MW025811.1 Elymus ciliaris StY_34_c microsatellite sequence	megablast	91.15	BSCL158-2	97.059	34
						MW025815.1 Elymus grandis StY_34_g microsatellite sequence	megablast	90.98	BSCL158-3	100	27
						MN161205.1 Triticum aestivum CentT566 satellite sequence	megablast	89.03	BSCL158-4	100	25
						MG323515.1 Agropyron cristatum ACRI_TR_CL215 satellite sequence	blastn	80.18	BSCL158-5	100	25
						KC290883.1 Triticum aestivum pTa-1 FISH-positive repetitive sequence	blastn	86.47	P170	78.947	38	https://www.dissercat.com/content/analiz-organizatsii-povtoryayushchikhsya-posledovatelnostei-dnk-v-genomakh-dikorastushchikh-0/read/pdf
									oligo-1D1	87.88	54	10.1139/gen-2020-0147
		CL135_380nt	CACGTATGTAAAATTATCCAGATCATGAAAATTAGAAGTGCTTTCATCTTTAATTCTCCGAGAGCTTTCCAACGAATCCT AAACCGCCTCAATCGGAGGTCGTCCTCATTCGTAGTGTTAGCCTCGATAAAATGCCTCTGTTCGATCATTCTTTCATCAG TTTTCTCCTCGTTTCCTCTCTACTGTCTCAGTAACACCCTATTGTGTCCATCCATGTGTGGGCCACTTACGACCTGATGA CCAAACGGGTTGGCTCCATCGATTTCCGAGTTGTATACAGCTGCAATTTTCTTGCTTTTTCCAAACTTGTGGTCTCTTTT TGAGGGCCTAAACGGCCTTTTTTGGGGCTTAGAGTTTCCGGGCGCATGATCATGTGTGTG		0.082	MG323511.1 Agropyron cristatum ACRI_TR_CL20 satellite sequence	dc-megablast	69.95	BSCL1-1	86.842	38	10.1007/s11032-019-1054-8
						ON872670.1 Aegilops crassa CL244 satellite sequence	dc-megablast	74.76	oligo-Td25	85.37	49	10.1139/gen-2020-0147
						MW025812.1 Elymus ciliaris StY_90_c microsatellite sequence	dc-megablast	92.86
						EU333404.1 Secale cereale pSc200 tandem repeat sequence	blastn	69.64
						AY117401.1 Aegilops speltoides subtelomeric repeat Spelt52.2 sequence	blastn	68.22
		CL147_376nt	GTTCCTGGAAATCTCGGCCCAAAAAAGGACGTTTAGTAATTCTAAAAGGGACTACAGGATGAAAAACAAAAGTTTTGGCA GTTAAAGTTTGAGATTCGATGGTGCCGTAGATCCGTTTGGTCATCAGGTGTTACGAGCCACACCCATGGATAGCTAGAAT AGTGTGCTAGGCTCAGACTAGAGAAGAAACGGGGAACAAACTGATGAAAGAATTATCATACCGAGGGAATTCACTCAGAA CTAACAAGAATGATAACGTGCTCCGACTGGAGCGGTTTAGGAACTGCTGGAAGGCTCTAGGGGAATAAAGATGGAATGAC TTCTAATTTTTAGGTCCGTATGATTTGAAATACGTGCACACAAACCCCGAGAAAGC		0.047	AY117401.1 Aegilops speltoides subtelomeric repeat Spelt52.2 sequence	megablast	92.88	BSCL1-1	100	40	10.1007/s11032-019-1054-8
						ON872670.1 Aegilops crassa CL244 satellite sequence	megablast	97.85	BSCL1-2	100	37
						MG323511.1 Agropyron cristatum ACRI_TR_CL20 satellite sequence	blastn	68.96	oligo-Td25	97.96	49	10.1139/gen-2020-0147
						EU333404.1 Secale cereale pSc200 tandem repeat sequence	blastn	67.25	DP4J27982	100	31
						ON872681.1 Thinopyrum bessarabicum CL2 satellite sequence	blastn	65.33
						MW025812.1 Elymus ciliaris StY_90_c microsatellite sequence	blastn	86.96
		CL165_842nt	ACTTCTCGAGAGCTTTCCAACGGCTGGTCACACGCCTCCATCGGAGCCCGTATGCAATAGCTACGGCCTTCCCAAAACGC CATCGACACGTGACAATCTCCGGGCCAATAAGTAGAGCGGGAACACCCGGCGAGTACGCAGTTGCCGAAATTCGGGCGGG AAAGCTGCCGGGATCCTCGTTTGGGCGGGAAAATCCCCCCGAAACCTCTAACACATGCGCCGCAGTCCACATTGAATTTG GGCGGGAGAACCGTGGGATCTCCGGACAGCCCGTGAGCCAAGCATGCCACAGCGGCGGCGAGATGACGGGTGGAACTCCG TGAGTGCGACGGTAGCGCGCCCGCGAGCGGAAAAAGGCGCGCAGAGTCACGACGGGCAGCCACCTTCGTGCACTG…		0.025	n/a
		CL169_178nt	TTTTTTGTACCCAAACCATCAGTAACAAACTTCGTTCACAAAGTTTTCTCAAAATAGGTCTCCGTATATGACCTCTCTTT GTGAAACCCCTCCCAGAAAGCCTCCCTGACGCCCTCGAGCCAAAGACCGCATAAAAACTCTTTCGTAACTACCTTTTCAA GCCACCGCGCAGTAGACT		0.023	OR800792.1 Pseudoroegneria spicata CL69 satellite sequence	megablast	96.02	oligo-7E-744	97.44	57	10.1139/gen-2020-0147
						ON872686.1 Thinopyrum bessarabicum CL211 satellite sequence	dc-megablast	81.56
						ON872677.1 Aegilops crassa CL239 satellite sequence	dc-megablast	77.59
						OR800790.1 Pseudoroegneria spicata CL101 satellite sequence	dc-megablast	82.35
						EF469549.1 Triticum aestivum Tri-MS-6 subtelomeric repeat Spelt1-like sequence	blastn	75.29
		CL197_566nt	CGGATATCAAAACCCCACGAACATGAGTTGACCGCGAAGCCCTCCCGACAAAGAAATTCCTCGTCTCCCTCATGCGGACT CCGCTGTGTATGAGTCACATACTTTTTAGTAGTTTTTCATAGCCTTTCCATTTATTATTTTAGTTTTTCTCCTCCTTCGA AACCAATAACTCATTTAAATAGGACATTCGACACATTACAACACCCTTTCCACCATTTCACTCTTCGAGAGTAGTCTCCG CCGCTGTACGGAAATCATAGAACAACTTATCCACACAAATTATTCATGTTTAGCACCTTCTCATAAACGTGTCCACGAGG ACTCTCCGACGGGCCCAGAGCCGCCACTCGCGGCCGTGGTCACTTTTTCACCATTTTGGGCCGGAAATTTTCGCC…		0.011	MG323514.1 Agropyron cristatum ACRI_TR_CL85 satellite sequence	dc-megablast	72.84
		Putative satellites (low confidence)
		CL100_118nt	GGCCCGTTTCGTGGACTATTACTCACTGTTTTGGGGTCCCGGAGTGATTTCCACGATTGACGAACCCCGGGGTGCGTTTA CGTGTCGGTCATCAACACTCGCAGTTTTGGCCGATTCT		0.257	KT724938.1 Secale cereale retrotransposon Gypsy-13_TA-I	megablast	93.22	BSCL75-1	100	32	10.1007/s11032-019-1054-8
						KC290897.1 Triticum aestivum pTa-505 FISH-positive repetitive sequence	megablast	96.26	BSCL75-2	86.66	30
						KC290898.1 Triticum aestivum pTa-835 FISH-positive repetitive sequence	megablast	94.59	CL232	79.104	67	10.3389/fpls.2022.980764
						KF719093.1 Secale cereale tandem repeat 119.2 sequence	megablast	89.83	oligo-pSc119	91.89	45	10.1139/gen-2020-0147
						ON872675.1 Aegilops crassa CL187 satellite sequence	megablast	90.57
						ON872682.1 Thinopyrum bessarabicum CL64 satellite sequence	megablast	92.50
		CL133_504nt	AAAAATTGGCCTGTTTGACGAAAGTTTGGACACACACCCCTCACAAACCGGAGCAACTCACTAGAAGGCTCGTGGTTCCG AGAGGGAACAATGCATGTTTGATGACGAACGGGAGATAGCTTCCTCTTACGGCCTTCAATTTTTTTCTACGTTCAACGTG CACTAATACAACTGTCATGTGAAATTTTGGAAAATTTCAGGGGTCATTTGACCTTTTAAAGACATTTAAGTGATTTTCTA GCCATTTAATGACCGTAATTCAAATTTGAACTACATCTACATGCAACGGCTAACCATAACGGTTTGAAAAATCATATTTG TGTACTTGTGTGCGAGTTAATTCCATGTGCAGTAAATTAGAAGGAATTTTCAAACATATTGGTCTCACGGCATGG…		0.086	ON872676.1 Aegilops crassa CL193 satellite sequence	megablast	98.30	oligo-7E-430	98.21	57	10.1139/gen-2020-0147
						OL685354.1 Elymus libanoticus StLIB98 satellite sequence	megablast	89.71	oligo-5D151	97.56	41
						FN564427.1 Triticum aestivum chromosome 3B-specific BAC library (FAT)	megablast	93.47
						KC290912.1 Triticum aestivum pTa-451 FISH-positive repetitive sequence	blastn	70.42
						MK256651.1 Aegilops tauschii P631 microsatellite sequence	blastn	66.67
		CL153_1118nt	TGTGTCATCGCGAGATGATAGACCAAGTCTAGGCCCGTTCTTCGAGATGGTCTATGGGTATCGAGAGGGAATGTGTCGGT TTGTGCAGGAAGTGCGGGTCCTGTTGCTCTGTTGGCCTCGAAACTTGTCGTGCTCTCAAAGGAGGCCATCGCATGTATAT GCATGGGCCATCCGGTGGCCCCTGCGGTCTAGGAAGTTGACCGGCACCGAGAGAGGGGGTAGGCCACGGTCAACAACTGG TTCTTCTCATGTCTTTTTTACTTTACACTCTTTAAAGTTGAGTTTTGAACAAATCTTACCCAAAAAGCATATATATATCT ATGAGTGCATCAAAAGTCTTTTATCGAAAAAATTCATCAAAAGTCATGGCATTTTCAAACTTTGGTCCTAAAAAC…		0.039	ON872691.1 Thinopyrum bessarabicum CL192 satellite sequence	megablast	88.93
		CL173_118nt	CGGTTACGGGGACGTCGTCAAAACTCGCAGATTTGGTCCATTCTGACCAGTTTTCTGTGCTATTACCCACTAATTTTGGG TCCCGGGGCGATCCGAACGTTCGGGGAACCCCGGGGTC		0.019	HM536205.1 Hordeum vulgare pHv-961 repeat region	dc-megablast	82.88	CL232	94.565	92	10.3389/fpls.2022.980764
						HQ213958.1 Hordeum vulgare pHv-1457 repeat region	dc-megablast	80.51	oligo-6H-2-100	91.3	40	10.1139/gen-2020-0147
						KF719093.1 Secale cereale tandem repeat 119.2 sequence	blastn	71.15
proportion, % - the estimated proportion of given repeat in the genome
The layout of TAREAN graph – the estimated repeat type
similarity – the strictest BLASTN task, at which the total alignment of 80% length or more was achieved.
Homology to repeat-related sequences in Nucleotide DB - the names of other repeats, found in Nucleotide DB if their sequences produce BLASTN alignment with the given cluster, and the sum of lengths of resulting alignments at the given task is longer than 80 % of the shorter sequence.
Homology to oligos and repeats from other works - the names of other repeats, well-described and preselected in our study, if their thrice-repeated sequences produce BLASTN alignment with the given cluster, and the sum of lengths of resulting alignments at the blastn task is longer than 80 % of the shorter sequence.
Percent of identity to repeat-related sequences (Nucleotide DB) and Percentage of identity to oligos and repeats from published works - the blastn parameter of alignment identity
length – the length of the longest produced alignment of thrice-repeated sequences
